# Supplementary material for: Ancient viral DNA in the human genome linked to neurodegenerative diseases
Source: Brain Behav Immun. 2025 Jan;123:765–70. doi: 10.1016/j.bbi.2024.10.020 (PMC11870845; doi:10.1016/j.bbi.2024.10.020)
Supplement: Supplementary Data 1 [file mmc1.xlsx]

## Sheet: Supplemental Table 1
Supplemental Table 1. List of significant expression signatures associated with Alzheimer's disease, amyotrophic lateral sclerosis, multiple sclerosis and Parkinson's disease in the rTWAS. The table only shows expression signatures that survive multiple testing correction for the number of expressed features in the dorsolateral prefrontal cortex using the Bonferroni method, with HERV IDs highligh…
TRAIT	Population	ID	CHR	P0	P1	HSQ	BEST.GWAS.ID	BEST.GWAS.Z	EQTL.ID	EQTL.R2	EQTL.Z	EQTL.GWAS.Z	NSNP	NWGT	MODEL	MODELCV.R2	MODELCV.PV	TWAS.Z	TWAS.P	TWAS.Bonferroni.P
Alzheimer's disease	EUR	TOMM40	19	45393826	45406946	0.171	rs2075650	56.97	rs2238681	0.080638	7.15	-29.386	705	25	enet	0.11	9.3e-17	-45.6298	0	0
Alzheimer's disease	EUR	CLU	8	27454434	27472217	0.5807	rs9331896	-11.21	rs4236673	0.457341	-16.09	-10.935	1778	1	top1	0.46	1e-76	10.935	7.84e-28	6.41782e-24
Alzheimer's disease	EUR	PICALM	11	85668218	85780924	0.0946	rs561655	-12.19	rs72951268	0.07875	7.04	4.422	1501	13	lasso	0.11	4e-16	8.10816	5.14e-16	4.2076e-12
Alzheimer's disease	EUR	PILRA	7	99965153	99997719	0.2049	rs34995835	-9.04	rs34995835	0.12228	-8.35	-9.039	657	9	lasso	0.14	3.6e-20	7.64729	2.05e-14	1.67813e-10
Alzheimer's disease	EUR	BIN1	2	127805603	127864864	0.2538	rs6733839	18.56	rs3768858	0.28	-12.93	4.166	1661	30	enet	0.32	1.4e-49	-6.48774	8.71e-11	7.13001e-07
Alzheimer's disease	EUR	FERMT2	14	53323986	53419153	0.2495	rs17125924	7.5	rs7143400	0.203939	-10.86	6.485	1539	1	top1	0.2	7.4e-30	-6.485	8.87e-11	7.26098e-07
Alzheimer's disease	EUR	CD2AP	6	47445525	47594999	0.0758	rs9381564	7.96	rs9296567	0.0362	5.83	7.61	1500	16	enet	0.041	6.6e-07	6.47445	9.52e-11	7.79307e-07
Alzheimer's disease	EUR	ZNF229	19	44921685	44952766	0.2469	rs769449	56.73	rs57946353	0.087008	7.62	-2.406	690	690	blup	0.11	4.4e-16	5.64154	1.69e-08	0.000138343
Alzheimer's disease	EUR	FAM180B	11	47608230	47610746	0.089	rs3740688	-7.66	rs11039324	0.118257	8.65	-4.09	444	12	lasso	0.13	1.1e-18	-5.31017	1.1e-07	0.00090046
Alzheimer's disease	EUR	CCDC6	10	61548505	61666314	0.2166	rs2440907	-4.88	rs10994024	0.208318	-11.21	4.376	1704	33	enet	0.31	7.3e-47	-5.22206	1.77e-07	0.00144892
Alzheimer's disease	EUR	NUP160	11	47799639	47870107	0.2816	rs3740688	-7.66	rs11039324	0.239926	-12.09	-4.09	772	22	lasso	0.25	2e-37	5.13323	2.85e-07	0.00233301
Alzheimer's disease	EUR	MTCH2	11	47638867	47664159	0.2013	rs3740688	-7.66	rs7945473	0.179984	-10.33	-4.885	471	1	top1	0.18	3.2e-26	4.885	1.03e-06	0.00843158
Alzheimer's disease	EUR	HERVL32_7q22.1	7	99493817	99497136	0.0951	rs34995835	-9.04	rs2525542	0.061734	6.05	4.03	348	43	enet	0.065	5.2e-10	4.86665	1.14e-06	0.00933204
Alzheimer's disease	EUR	GRN	17	42422614	42430474	0.4771	rs850733	4.28	rs5910	0.207818	-10.94	4.277	693	12	lasso	0.23	1.8e-34	-4.83849	1.31e-06	0.0107237
Alzheimer's disease	EUR	CLPTM1	19	45457842	45496599	0.2998	rs2075650	56.84	rs2376867	0.283927	-12.79	2.945	793	27	enet	0.31	2.6e-47	-4.81723	1.46e-06	0.0119516
Alzheimer's disease	EUR	PVRIG	7	99815864	99819113	0.3201	rs34995835	-9.04	rs34130487	0.232088	11.48	-5.389	556	20	lasso	0.28	2.2e-41	-4.72849	2.26e-06	0.0185004
Alzheimer's disease	EUR	ACE	17	61554422	61575741	0.0988	rs4311	-6.2	rs4362	0.050979	5.78	5.495	450	10	enet	0.052	2.5e-08	4.61764	3.88e-06	0.0317617
Amyotrophic lateral sclerosis_ASN	EUR	SCFD1	14	31091497	31206900	0.0787	rs229243	7.82	rs2045180	0.082703	7.26	7.811	866	10	enet	0.084	1.5e-12	7.85389	4.03e-15	3.27518e-11
Amyotrophic lateral sclerosis_ASN	EUR	MER61_12q14.2	12	64741408	64746605	0.0396	rs61931525	-5.71	rs1133242	-0.000457	-3.85	4.345	937	937	blup	0.012	0.0049	-6.40864	1.47e-10	1.19467e-06
Amyotrophic lateral sclerosis_ASN	EUR	SLC9A8	20	48429250	48508779	0.0839	rs11699561	6.21	rs55700732	0.026436	5.5	5.454	1278	1278	bslmm	0.062	1.1e-09	5.44506	5.18e-08	0.000420979
Amyotrophic lateral sclerosis_ASN	EUR	C9orf72	9	27535638	27573864	0.1754	rs2453555	13.7	rs2492816	0.112757	8.96	8.65	1528	25	enet	0.16	8.6e-24	5.3973	6.76e-08	0.000549385
Amyotrophic lateral sclerosis_ASN	EUR	HOMER2	15	83505698	83654905	0.0435	rs58664944	-5.45	rs11856316	0.0199	-4.21	-5.162	727	1	top1	0.02	0.00047	5.162	2.44e-07	0.00198299
Amyotrophic lateral sclerosis_ASN	EUR	MYO19	17	34851480	34899284	0.119	rs2306593	5.22	rs2306589	0.120405	8.34	-5.106	197	1	top1	0.12	1.4e-17	-5.106	3.29e-07	0.00267378
Amyotrophic lateral sclerosis_ASN	EUR	GGNBP2	17	34900761	34946278	0.2899	rs2306593	5.22	rs1005552	0.463557	16.21	4.928	184	1	top1	0.46	4e-78	4.928	8.31e-07	0.00675354
Amyotrophic lateral sclerosis_ASN	EUR	ERVLB4_11q14.1	11	78318938	78324721	0.0197	rs2256187	4.32	rs77763690	0.000847	-3.51	-0.624	777	777	blup	0.0067	0.029	-4.87002	1.12e-06	0.00910224
Amyotrophic lateral sclerosis_ASN	EUR	NME4	16	446725	460367	0.1429	rs11645554	-4.72	rs76281997	0.0847	7.96	-4.05	564	22	enet	0.15	5.6e-22	-4.8437	1.27e-06	0.0103213
Amyotrophic lateral sclerosis_ASN	EUR	PRRC2A	6	31588492	31605548	0.115	rs2077492	-5.52	rs1077393	0.0482	-6.66	-5.428	5564	24	enet	0.072	5.6e-11	4.721	2.35e-06	0.0190984
Amyotrophic lateral sclerosis_ASN	EUR	RESP18	2	220192129	220197899	0.3902	rs6436132	-4.75	rs6436132	0.27	-12.4	-4.755	673	673	bslmm	0.38	1e-60	4.70774	2.5e-06	0.0203175
Amyotrophic lateral sclerosis_ASN	EUR	RNF114	20	48552873	48570422	0.302	rs11699561	6.21	rs2769979	0.273119	13.17	4.256	1192	16	enet	0.31	1.3e-47	4.6419	3.45e-06	0.0280382
Amyotrophic lateral sclerosis_ASN	EUR	NEK1	4	170290855	170533783	0.2589	rs11722212	4.33	rs13134831	0.140311	-9.74	3.888	1080	1080	bslmm	0.25	3.5e-37	-4.57373	4.79e-06	0.0389283
Amyotrophic lateral sclerosis_ASN	EUR	ATF6B	6	32083041	32096030	0.1382	rs477515	-5.85	rs9267802	0.117	8.26	4.549	2947	1	top1	0.12	4.5e-17	4.549	5.39e-06	0.0438045
Multiple sclerosis	EUR	CYP21A2	6	32006104	32009421	0.1849	rs3135384	63.74	rs4711286	0.0692	6.79	-25.674	2978	7	lasso	0.098	1.6e-14	-38.9533	0	0
Multiple sclerosis	EUR	AGPAT1	6	32135989	32145873	0.1011	rs3135384	63.34	rs3134950	0.0869	-7.17	25.082	2899	1	top1	0.087	5.7e-13	-25.082	7.82e-139	6.39989e-135
Multiple sclerosis	EUR	DDX39B	6	31497996	31510225	0.2866	rs3130683	35.1	rs9267485	0.121	-9.64	20.235	6153	44	enet	0.18	1.2e-26	-23.732	1.69e-124	1.3831e-120
Multiple sclerosis	EUR	ATF6B	6	32083041	32096030	0.1382	rs3135384	63.32	rs9267802	0.117	8.26	-22.555	2947	1	top1	0.12	4.5e-17	-22.555	1.2e-112	9.8208e-109
Multiple sclerosis	EUR	TNXB	6	32008930	32083111	0.1324	rs3135384	63.65	rs2075564	0.0429	-6.53	-23.435	3022	9	lasso	0.071	8.9e-11	22.1281	1.7e-108	1.39128e-104
Multiple sclerosis	EUR	SKIV2L	6	31926893	31937595	0.1447	rs3135384	63.11	rs440454	0.0677	-7.04	28.785	3285	3285	bslmm	0.11	3.3e-16	-21.1801	1.46e-99	1.19486e-95
Multiple sclerosis	EUR	BAG6	6	31606805	31620482	0.0892	rs3134953	37.92	rs2445689	0.0663	6.24	-20.572	5441	1	top1	0.066	3.4e-10	-20.572	4.89e-94	4.00198e-90
Multiple sclerosis	EUR	C4A	6	31949834	31970458	0.1229	rs3135384	63.78	rs389883	0.0439	-6.96	29.595	3381	17	lasso	0.097	2.1e-14	-20.376	2.73e-92	2.23423e-88
Multiple sclerosis	EUR	PRRC2A	6	31588492	31605548	0.115	rs3134963	37.5	rs1077393	0.0482	-6.66	20.442	5564	24	enet	0.072	5.6e-11	-18.3421	3.82e-75	3.12629e-71
Multiple sclerosis	EUR	C4B	6	31982572	32003195	0.2104	rs3135384	63.74	rs397948	0.0558	-6.16	-19.332	3069	21	lasso	0.09	2e-13	17.8236	4.63e-71	3.78919e-67
Multiple sclerosis	EUR	HML3_6p22.1	6	29843427	29849606	0.5298	rs9260270	-19.48	rs9259000	0.593465	18.34	13.825	4420	31	lasso	0.65	1.1e-128	15.0115	6.17e-51	5.04953e-47
Multiple sclerosis	EUR	HSD17B8	6	33172432	33174608	0.0602	rs9276521	48.1	rs2855442	0.0224	4.72	4.066	3516	3516	bslmm	0.032	1.1e-05	-14.1112	3.24e-45	2.65162e-41
Multiple sclerosis	EUR	C6orf47	6	31626075	31628555	0.3492	rs3131283	37.9	rs2857609	0.0667	-8.09	32.669	5318	5318	bslmm	0.25	7.6e-37	-13.1142	2.73e-39	2.23423e-35
Multiple sclerosis	EUR	PPT2	6	32121218	32131455	0.1184	rs3135384	63.34	rs3134947	0.0904	-7.66	-4.51	2918	12	lasso	0.1	3e-15	12.4293	1.81e-35	1.4813e-31
Multiple sclerosis	EUR	ERV316A3_6p22.1k	6	29836400	29841879	0.4653	rs9260270	-19.52	rs4313034	0.260967	-13.42	13.052	4378	62	enet	0.45	2.9e-75	-11.6499	2.3e-31	1.88232e-27
Multiple sclerosis	EUR	GTF2H4	6	30875984	30881883	0.5435	rs9265790	26.76	rs13210419	0.0717	-7.59	-3.808	6529	6529	bslmm	0.3	4.4e-46	10.8309	2.46e-27	2.01326e-23
Multiple sclerosis	EUR	HERVP71A_6p22.1	6	29930266	29938143	0.343	rs9260270	-19.35	rs4313034	0.20993	-10.98	13.052	4926	30	enet	0.28	2e-42	-10.8157	2.9e-27	2.37336e-23
Multiple sclerosis	EUR	ERV316A3_6p22.1l	6	29860088	29861334	0.2712	rs9260270	-19.42	rs2523966	0.196959	-11.14	14.648	4451	29	lasso	0.32	9.6e-50	-10.2455	1.24e-24	1.01482e-20
Multiple sclerosis	EUR	CLEC16A	16	11038396	11276043	0.2032	rs17805769	-9.96	rs3862471	0.23	11.52	-9.926	1812	1	top1	0.23	5.1e-34	-9.926	3.21e-23	2.62706e-19
Multiple sclerosis	EUR	STK19	6	31938868	31950598	0.1158	rs3135384	63.77	rs616634	0.0137	-5.19	-6.979	3402	9	lasso	0.029	3.1e-05	9.20332	3.47e-20	2.83985e-16
Multiple sclerosis	EUR	PSMB9	6	32811913	32827628	0.1541	rs3129895	63.51	rs7767680	0.114	8.32	-7.645	5061	15	lasso	0.11	1e-16	-8.82559	1.09e-18	8.92056e-15
Multiple sclerosis	EUR	AIF1	6	31582994	31584798	0.0371	rs3130342	36.89	rs6910473	0.0122	4.94	-7.83	5605	23	enet	0.024	0.00013	-8.39767	4.55e-17	3.72372e-13
Multiple sclerosis	EUR	ERVLE_1p36.32a	1	2569210	2569940	0.0299	rs10797431	-8.212	rs10909839	0.032447	4.8	-8.181	856	1	top1	0.032	1e-05	-8.181	2.81e-16	2.2997e-12
Multiple sclerosis	EUR	FKBPL	6	32096484	32098065	0.4649	rs3135384	63.32	rs12153855	0.386	-14.79	-7.808	2940	1	top1	0.39	1.5e-61	7.808	5.81e-15	4.7549e-11
Multiple sclerosis	EUR	HSPA1L	6	31777396	31783060	0.7522	rs9267953	54.09	rs2445689	0.477	-16.42	-20.572	3997	74	enet	0.58	4.7e-108	7.74395	9.64e-15	7.88938e-11
Multiple sclerosis	EUR	MICA	6	31367561	31383092	0.7273	rs3130681	35.02	rs1063635	0.563	-17.82	-7.9704	6595	27	lasso	0.6	1e-114	6.83287	8.32e-12	6.80909e-08
Multiple sclerosis	EUR	ATAT1	6	30594619	30614600	0.0322	rs3130563	22.33	rs3095327	0.00398	-3.97	4.443	3543	3543	bslmm	0.013	0.0035	6.82023	9.09e-12	7.43926e-08
Multiple sclerosis	EUR	CYP24A1	20	52769985	52790525	0.4189	rs2248359	-6.5	rs2248359	0.41306	-15.25	-6.496	1222	1222	bslmm	0.42	1.4e-67	6.69164	2.21e-11	1.80866e-07
Multiple sclerosis	EUR	ERV316A3_6p22.1o	6	29965728	29971063	0.1968	rs2735095	-19.3	rs2158289	0.054992	7.8	2.849	4968	120	enet	0.16	1.1e-23	-6.6497	2.94e-11	2.4061e-07
Multiple sclerosis	EUR	EEF1AKMT3	12	58165275	58176324	0.2541	rs701006	-6.76	rs703842	0.182938	10.27	-6.537	862	1	top1	0.18	1.2e-26	-6.537	6.28e-11	5.13955e-07
Multiple sclerosis	EUR	TSFM	12	58176544	58201854	0.5296	rs701006	-6.76	rs703842	0.386775	-14.76	-6.537	891	1	top1	0.39	8.8e-62	6.537	6.28e-11	5.13955e-07
Multiple sclerosis	EUR	MPV17L2	19	18304028	18307758	0.3537	rs56128769	-7.23	rs2271881	0.399041	-15.33	-5.67	979	979	bslmm	0.45	5.1e-75	6.53462	6.38e-11	5.22139e-07
Multiple sclerosis	EUR	PSMB8	6	32808494	32812456	0.0542	rs3129895	63.58	rs2071543	0.12	8.29	-6.513	5054	1	top1	0.12	1.5e-17	-6.513	7.37e-11	6.03161e-07
Multiple sclerosis	EUR	PIP4K2C	12	57984957	57997201	0.0759	rs701006	-6.76	rs703842	0.033024	4.71	-6.537	759	3	lasso	0.046	1.6e-07	-6.4912	8.52e-11	6.97277e-07
Multiple sclerosis	EUR	TAP1	6	32812986	32821593	0.3583	rs3129895	63.49	rs4959116	0.0956	-7.91	-8.353	5035	5035	bslmm	0.17	7.7e-25	6.43653	1.22e-10	9.98448e-07
Multiple sclerosis	EUR	CAVIN1	17	40554467	40575274	0.0491	rs35840966	7.43	rs7216516	0.039573	-5.28	7.187	596	3	lasso	0.04	1.1e-06	-6.3553	2.08e-10	1.70227e-06
Multiple sclerosis	EUR	PLCH2	1	2357419	2436971	0.035	rs10797431	-8.212	rs2227312	0.00998	-4.56	5.628	812	35	enet	0.032	1.1e-05	-6.34967	2.16e-10	1.76774e-06
Multiple sclerosis	EUR	TAP2	6	32789610	32806516	0.2047	rs3129895	63.54	rs2228396	0.0678	6.91	-11.664	5159	13	lasso	0.19	3.6e-27	-6.3363	2.35e-10	1.92324e-06
Multiple sclerosis	EUR	AVIL	12	58191159	58212517	0.0263	rs701006	-6.76	rs703842	0.016845	-4.43	-6.537	899	45	enet	0.023	0.00016	6.13304	8.62e-10	7.05461e-06
Multiple sclerosis	EUR	EHMT2	6	31847536	31865475	0.2267	rs6920338	56.96	rs2445689	0.0764	7.82	-20.572	3230	30	enet	0.15	4.6e-22	-6.07276	1.26e-09	1.03118e-05
Multiple sclerosis	EUR	RMI2	16	11343476	11475519	0.4406	rs17805769	-9.96	rs12597893	0.44	15.82	-5.775	1563	33	enet	0.45	9.7e-76	-6.02615	1.68e-09	1.37491e-05
Multiple sclerosis	EUR	CCHCR1	6	31110216	31126015	0.6285	rs3130068	32.88	rs743401	0.48	-16.44	8.149	6904	42	enet	0.55	1e-100	-5.92487	3.13e-09	2.56159e-05
Multiple sclerosis	EUR	TUBD1	17	57936840	57970306	0.3209	rs1292048	6.06	rs1292053	0.274742	-12.51	5.95	418	6	lasso	0.32	1e-49	-5.8537	4.81e-09	3.9365e-05
Multiple sclerosis	EUR	B3GALT4	6	33244900	33252609	0.6566	rs1812006	44.75	rs3445	0.568	17.89	-5.435	2903	11	lasso	0.57	2.5e-105	-5.78613	7.2e-09	5.89248e-05
Multiple sclerosis	EUR	TOP3B	22	22311397	22337210	0.1155	rs9610458	-6.92	rs240067	0.080112	8.22	4.869	672	81	enet	0.12	7.7e-18	5.7222	1.05e-08	8.5932e-05
Multiple sclerosis	EUR	IL7	8	79587978	79717758	0.1264	rs28703878	6.24	rs4739134	0.085754	-7.07	5.688	1237	1	top1	0.086	8.1e-13	-5.688	1.29e-08	0.000105574
Multiple sclerosis	EUR	OGFOD2	12	123459127	123464590	0.0958	rs7975763	5.77	rs7975763	0.073998	6.83	5.773	506	12	lasso	0.074	3.1e-11	5.60376	2.1e-08	0.000171864
Multiple sclerosis	EUR	VARS2	6	30881982	30894236	0.4365	rs9265790	26.74	rs3130787	0.181	10.32	8.276	6577	53	enet	0.24	3.7e-36	5.57911	2.42e-08	0.000198053
Multiple sclerosis	EUR	ODF3B	22	50968139	50970935	0.0586	rs140522	6.31	rs131813	0.053682	5.88	5.556	992	1	top1	0.054	1.6e-08	5.556	2.76e-08	0.000225878
Multiple sclerosis	EUR	TBX6	16	30097114	30103245	0.0245	rs3809627	-5.53	rs3809627	0.039	-4.98	-5.528	368	1	top1	0.039	1.4e-06	5.528	3.24e-08	0.000265162
Multiple sclerosis	EUR	ZSCAN23	6	28399707	28411279	0.0515	rs28382587	11.19	rs2531825	0.069409	6.74	2.366	1146	8	lasso	0.073	3.9e-11	5.4707	4.48e-08	0.000366643
Multiple sclerosis	EUR	BACH2	6	90636247	91006562	0.2648	rs62408227	6	rs17513531	0.106	8.86	5.962	1494	10	lasso	0.15	3.6e-22	5.45714	4.84e-08	0.000396106
Multiple sclerosis	EUR	PREX1	20	47240790	47444536	0.2506	rs6012503	5.24	rs6012506	0.187064	10.46	4.938	1932	9	lasso	0.24	9.7e-35	5.3574	8.44e-08	0.00069073
Multiple sclerosis	EUR	RPP21	6	30312908	30314661	0.0626	rs9260270	-19.47	rs3094640	0.0164	-4.76	7.412	3916	3916	bslmm	0.028	3.4e-05	-5.35206	8.7e-08	0.000712008
Multiple sclerosis	EUR	NCAPH2	22	50946653	50963209	0.2439	rs140522	6.31	rs131814	0.213712	-11.03	5.262	1045	1	top1	0.21	2.2e-31	-5.262	1.42e-07	0.00116213
Multiple sclerosis	EUR	SART1	11	65729199	65747608	0.0332	rs531612	-5.34	rs1151505	0.040487	5.33	-5.233	729	1	top1	0.04	8.8e-07	-5.233	1.67e-07	0.00136673
Multiple sclerosis	EUR	ERV316A3_6p22.1h	6	29735599	29740744	0.2206	rs9260270	-19.41	rs2905755	0.271819	-12.49	3.694	4316	12	lasso	0.28	2.9e-42	-5.2267	1.73e-07	0.00141583
Multiple sclerosis	EUR	MYO19	17	34851480	34899284	0.119	rs2306589	5.21	rs2306589	0.120405	8.34	5.215	197	1	top1	0.12	1.4e-17	5.215	1.84e-07	0.00150586
Multiple sclerosis	EUR	PDE4A	19	10527449	10580306	0.279	rs2043330	-5.61	rs58172634	0.286882	12.88	-5.154	1031	1	top1	0.29	2.5e-43	-5.154	2.55e-07	0.00208692
Multiple sclerosis	EUR	MAPK3	16	30125426	30134827	0.0734	rs3809627	-5.53	rs11865086	0.0541	5.67	-5.0935	368	1	top1	0.054	1.4e-08	-5.09349	3.52e-07	0.00288077
Multiple sclerosis	EUR	ARHGEF25	12	58003963	58011028	0.1068	rs701006	-6.76	rs903067	0.093747	7.51	5.078	752	1	top1	0.094	6.6e-14	5.078	3.81e-07	0.0031181
Multiple sclerosis	EUR	STAT3	17	40465342	40540558	0.062	rs35840966	7.43	rs117292219	0.037402	-5.18	1.327	710	5	lasso	0.058	4.9e-09	-5.0516	4.38e-07	0.00358459
Multiple sclerosis	EUR	MYNN	3	169491184	169507504	0.0688	rs28649851	-5.41	rs28649851	0.055781	6.31	-5.412	912	4	lasso	0.061	1.7e-09	-5.04032	4.65e-07	0.00380556
Multiple sclerosis	EUR	ZFP36L1	14	69254377	69262970	0.3519	rs12435329	-6.33	rs12435329	0.166771	10.97	-6.331	1328	26	enet	0.33	8.2e-51	-5.02761	4.97e-07	0.00406745
Multiple sclerosis	EUR	SLC35E1	19	16660642	16683226	0.1007	rs58166386	5.16	rs7252649	0.079624	7.4	4.445	852	7	lasso	0.11	2.4e-16	5.01587	5.28e-07	0.00432115
Multiple sclerosis	EUR	ZNF746	7	149169787	149194908	0.0463	rs354033	-5.7	rs10250289	0.023404	-4.84	-4.983	957	1	top1	0.023	0.00016	4.983	6.26e-07	0.00512318
Multiple sclerosis	EUR	CDK2AP1	12	123734659	123756881	0.0266	rs7975763	5.77	rs12821431	0.008732	-4.18	4.885	384	1	top1	0.0087	0.015	-4.885	1.03e-06	0.00842952
Multiple sclerosis	EUR	ZNF774	15	90895516	90912378	0.3025	rs3743418	5.11	rs1971899	0.181	-11.06	4.53	1073	12	lasso	0.27	3.7e-41	-4.8738	1.09e-06	0.00892056
Multiple sclerosis	EUR	CORO1A	16	30194148	30200397	0.0942	rs3809627	-5.53	rs6565176	0.0642	-7.39	4.155	327	31	enet	0.099	1.5e-14	-4.77526	1.79e-06	0.0146494
Multiple sclerosis	EUR	ALDH1L1	3	125822405	125916837	0.2036	rs57679974	-4.15	rs17523380	0.121561	-9.19	3.931	1550	1550	bslmm	0.16	6.8e-24	-4.73286	2.21e-06	0.0180866
Multiple sclerosis	EUR	SLC12A5	20	44650329	44688789	0.3505	rs6032662	7.3	rs6032637	0.202687	10.81	-1.913	1253	46	enet	0.28	1.7e-42	-4.71611	2.4e-06	0.0196416
Multiple sclerosis	EUR	MXD3	5	176728462	176739758	0.0334	rs67111717	5.03	rs544630567	0.015	-3.63	4.683	328	1	top1	0.015	0.0021	-4.68313	2.83e-06	0.0231607
Multiple sclerosis	EUR	STAT5A	17	40439565	40463961	0.0262	rs35840966	7.43	rs1053023	0.037363	5.03	4.66	726	1	top1	0.037	2.3e-06	4.66	3.16e-06	0.0258614
Multiple sclerosis	EUR	KEAP1	19	10596801	10614234	0.4404	rs2043330	-5.61	rs11882133	0.35232	14.25	-5.401	1011	7	lasso	0.39	2.7e-62	-4.62839	3.69e-06	0.030199
Multiple sclerosis	EUR	ZBTB22	6	33282183	33285719	0.229	rs3763354	29.09	rs3135405	0.228	-11.68	4.82	2522	15	enet	0.23	3.2e-34	-4.59938	4.24e-06	0.0347002
Multiple sclerosis	EUR	SANBR	2	61293006	61365169	0.4905	rs2592495	-5.24	rs1665264	0.472	16.35	2.825	1016	52	enet	0.58	1.1e-107	4.56472	5e-06	0.04092
Multiple sclerosis	EUR	TAPBP	6	33267471	33282061	0.1779	rs1812006	44.05	rs3130016	0.173	-10.34	4.554	2638	1	top1	0.17	3.9e-25	-4.554	5.26e-06	0.0430478
Multiple sclerosis	EUR	ACP2	11	47260853	47270457	0.5798	rs4320917	4.59	rs4320917	0.308131	-13.26	4.593	349	28	enet	0.36	7.3e-56	-4.55225	5.31e-06	0.043457
Multiple sclerosis	EUR	CHERP	19	16628705	16653248	0.1049	rs58166386	5.16	rs12460955	0.125378	8.51	3.295	872	872	bslmm	0.14	1.1e-20	4.5475	5.43e-06	0.0444391
Multiple sclerosis	EUR	LRRC34	3	169510791	169530774	0.1752	rs28649851	-5.41	rs9814802	0.091426	-8.75	-4.203	920	29	enet	0.14	3.6e-20	4.52381	6.07e-06	0.0496769
Parkinson's disease	EUR	SNCA	4	90621496	90759466	0.0399	rs356220	14.34	rs356219	0.047255	5.86	13.9358	1119	1	top1	0.047	1.1e-07	13.9358	3.84e-44	3.14189e-40
Parkinson's disease	EUR	ERV316A3_17q21.31	17	43958912	43966178	0.0707	rs1918796	-10.1	rs76521502	0.055483	-6.27	-9.30182	1719	1719	bslmm	0.057	5.7e-09	9.7386	2.06e-22	1.68549e-18
Parkinson's disease	EUR	LRRC37A	17	44370099	44415443	0.5299	rs1918796	-10.1	rs2316771	0.41107	-15.4	-9.828	1018	1018	bslmm	0.44	1.9e-73	9.62707	6.15e-22	5.03193e-18
Parkinson's disease	EUR	PLEKHM1	17	43513266	43568124	0.2583	rs62055708	-10.06	rs55925547	0.413308	15.3	-8.62001	1903	1	top1	0.41	3.5e-67	-8.62001	6.69e-18	5.47376e-14
Parkinson's disease	EUR	MAPT	17	43971893	44105700	0.7446	rs1918796	-10.1	rs78005814	0.143334	-9.79	6.40019	1692	19	lasso	0.24	3.1e-35	-7.4316	1.07e-13	8.75474e-10
Parkinson's disease	EUR	ARL17A	17	44577146	44657061	0.4371	rs1918796	-10.1	rs78005814	0.074023	-6.65	6.69084	557	30	enet	0.11	1.3e-15	-6.22802	4.72e-10	3.8619e-06
Parkinson's disease	EUR	DGKQ	4	952675	980683	0.2166	rs34311866	11.16	rs4690196	0.135352	-9.62	-6.159	1089	38	enet	0.2	4.5e-29	5.87141	4.32e-09	3.53462e-05
Parkinson's disease	EUR	GPNMB	7	23275586	23314727	0.1575	rs1728320	-6.44	rs199348	0.152207	-9.47	-5.866	1171	1	top1	0.15	4e-22	5.866	4.46e-09	3.64917e-05
Parkinson's disease	EUR	KNTC1	12	123011793	123110943	0.0692	rs12817488	6.27	rs10847242	0.032232	5.03	-4.137	786	786	bslmm	0.043	4e-07	-5.83931	5.24e-09	4.28737e-05
Parkinson's disease	EUR	DCUN1D1	3	182655862	182703741	0.6121	rs10513789	-11.19	rs9827649	0.270348	-12.37	-6.083	1023	1023	bslmm	0.33	2.4e-50	5.78667	7.18e-09	5.87468e-05
Parkinson's disease	EUR	NUP42	7	23221460	23240630	0.071	rs1728320	-6.44	rs6461691	0.081395	-7.24	-4.701	1082	4	lasso	0.088	4.6e-13	5.73293	9.87e-09	8.07563e-05
Parkinson's disease	EUR	CCDC158	4	77234150	77343021	0.3338	rs7695720	-6.25	rs61183568	0.405782	15.18	-5.567	1697	1	top1	0.41	1.2e-65	-5.567	2.59e-08	0.000211914
Parkinson's disease	EUR	SH3GL2	9	17579064	17797122	0.1077	rs59901800	6.44	rs7875460	0.054784	6.81	4.852	1896	1896	bslmm	0.063	1.1e-09	5.4741	4.4e-08	0.000360008
Parkinson's disease	EUR	MMRN1	4	90800683	90875780	0.0901	rs356220	14.34	rs1442138	0.051441	5.46	5.147	998	1	top1	0.051	3.2e-08	5.147	2.65e-07	0.00216823
Parkinson's disease	EUR	MED12L	3	150803073	151154860	0.1442	rs17283010	-5.18	rs12497065	0.143303	-9.3	-5.062	1862	1	top1	0.14	7.6e-21	5.062	4.15e-07	0.00339553
Parkinson's disease	EUR	SCAF11	12	46312914	46385903	0.092	rs10880879	-4.91	rs10880879	0.085406	-7.28	-4.909	974	1	top1	0.085	9.1e-13	4.909	9.15e-07	0.00748653
Parkinson's disease	EUR	DYRK1A	21	38737875	38898660	0.0455	rs11701722	4.81	rs2835700	0.00131	-3.84	-2.952	1816	1816	bslmm	0.0085	0.016	4.879	1.07e-06	0.00875474
Parkinson's disease	EUR	HERVP71A_6p22.1	6	29930266	29938143	0.343	rs2904758	4.72	rs4313034	0.20993	-10.98	3.595	4926	30	enet	0.28	2e-42	-4.5427	5.55e-06	0.0454101
Parkinson's disease	AFR	ASH1L	1	155305059	155532953	0.5094	rs4460629	6.21	rs149321654	0.537689	-11.2	5.072	361	4	lasso	0.54	2e-40	-5.1288	2.92e-07	0.00184427
