# Supplementary material for: Ancient viral DNA in the human genome linked to neurodegenerative diseases
Source: Brain Behav Immun. 2025 Jan;123:765–70. doi: 10.1016/j.bbi.2024.10.020 (PMC11870845; doi:10.1016/j.bbi.2024.10.020)
Supplement: Supplementary Data 2 [file mmc2.xlsx]

## Sheet: Supplemental Table 2
Supplemental Table 2. Conditional and joint analyses performed within the FUSION pipeline further support HERV expression features as implicated in neurodegenerative diseases. HERVs (highlighted in red) and canonical genes within this table correspond to genetic features whose expression-trait associations are conditional on the observed GWAS statistics at their loci.
TRAIT	Population	ID	TWAS.Z	TWAS.P	JOINT.BETA	JOINT.BETA.SE	JOINT.Z	JOINT.P
Multiple sclerosis	EUR	CYP21A2	-39	0	-47.6	2.6	-18.1	3.1e-73
Multiple sclerosis	EUR	AGPAT1	-25.1	7.8e-139	-23.5	1.8	-12.8	2.8e-37
Multiple sclerosis	EUR	DDX39B	-23.7	1.7e-124	36.6	2.2	17	6e-65
Multiple sclerosis	EUR	ATF6B	-22.6	1.2e-112	8.9	1.7	5.4	7.5e-08
Multiple sclerosis	EUR	TNXB	22.1	1.7e-108	34.3	1.9	17.8	1.6e-70
Multiple sclerosis	EUR	SKIV2L	-21.2	1.5e-99	-12.2	1.6	-7.6	3.3e-14
Multiple sclerosis	EUR	BAG6	-20.6	4.9e-94	-43.5	2.3	-19.2	1.9e-82
Multiple sclerosis	EUR	C4A	-20.4	2.7e-92	52.8	2.4	22.5	7.1e-112
Multiple sclerosis	EUR	PRRC2A	-18.3	3.8e-75	21.9	1.6	13.7	9.6e-43
Multiple sclerosis	EUR	C4B	17.8	4.6e-71	35.5	1.3	27.9	2.6e-171
Multiple sclerosis	EUR	HML3_6p22.1	15	6.2e-51	2.7	1.8	1.5	0.13
Multiple sclerosis	EUR	HSD17B8	-14.1	3.2e-45	-14.1	1	-14.1	3.2e-45
Multiple sclerosis	EUR	C6orf47	-13.1	2.7e-39	27.6	1.7	16.5	4.2e-61
Multiple sclerosis	EUR	ERV316A3_6p22.1k	-11.6	2.3e-31	-18.1	1.6	-11.5	1.2e-30
Multiple sclerosis	EUR	GTF2H4	10.8	2.5e-27	10.8	1	10.8	2.5e-27
Multiple sclerosis	EUR	ERV316A3_6p22.1l	-10.2	1.2e-24	-9.1	1.2	-7.4	1.8e-13
Multiple sclerosis	EUR	CLEC16A	-9.9	3.2e-23	-9.9	1	-9.9	3.2e-23
Multiple sclerosis	EUR	STK19	9.2	3.5e-20	44.1	1.8	24.4	1.1e-131
Multiple sclerosis	EUR	PSMB9	-8.8	1.1e-18	-8.8	1	-8.8	1.1e-18
Multiple sclerosis	EUR	AIF1	-8.4	4.5e-17	-19.3	1.2	-16.2	2.6e-59
Multiple sclerosis	EUR	ERVLE_1p36.32a	-8.2	2.8e-16	-8.2	1	-8.2	2.8e-16
Multiple sclerosis	EUR	CYP24A1	6.7	2.2e-11	6.7	1	6.7	2.2e-11
Multiple sclerosis	EUR	EEF1AKMT3	-6.5	6.3e-11	-4	1.3	-3.1	0.0022
Multiple sclerosis	EUR	MPV17L2	6.5	6.4e-11	6.5	1	6.5	6.4e-11
Multiple sclerosis	EUR	PIP4K2C	-6.5	8.5e-11	-3.9	1.3	-3	0.0031
Multiple sclerosis	EUR	CAVIN1	-6.4	2.1e-10	-6.4	1	-6.4	2.1e-10
Multiple sclerosis	EUR	RMI2	-6	1.7e-09	-6	1	-6	1.7e-09
Multiple sclerosis	EUR	TUBD1	-5.9	4.8e-09	-5.9	1	-5.9	4.8e-09
Multiple sclerosis	EUR	B3GALT4	-5.8	7.2e-09	-8.9	1.4	-6.4	1.3e-10
Multiple sclerosis	EUR	TOP3B	5.7	1e-08	5.7	1	5.7	1.1e-08
Multiple sclerosis	EUR	IL7	-5.7	1.3e-08	-5.7	1	-5.7	1.3e-08
Multiple sclerosis	EUR	OGFOD2	5.6	2.1e-08	5.6	1	5.6	2.1e-08
Multiple sclerosis	EUR	ODF3B	5.6	2.8e-08	4.5	1	4.4	1.1e-05
Multiple sclerosis	EUR	TBX6	5.5	3.2e-08	5.5	1	5.5	3.2e-08
Multiple sclerosis	EUR	BACH2	5.5	4.8e-08	5.5	1	5.5	4.8e-08
Multiple sclerosis	EUR	PREX1	5.4	8.4e-08	5.4	1	5.4	8.4e-08
Multiple sclerosis	EUR	RPP21	-5.4	8.7e-08	-3.9	1.1	-3.5	0.00042
Multiple sclerosis	EUR	NCAPH2	-5.3	1.4e-07	-4.1	1	-4	5.8e-05
Multiple sclerosis	EUR	SART1	-5.2	1.7e-07	-5.2	1	-5.2	1.7e-07
Multiple sclerosis	EUR	ERV316A3_6p22.1h	-5.2	1.7e-07	-3.7	1.1	-3.3	0.00086
Multiple sclerosis	EUR	MYO19	5.2	1.8e-07	5.2	1	5.2	1.8e-07
Multiple sclerosis	EUR	PDE4A	-5.2	2.5e-07	-3.9	1.1	-3.5	0.00053
Multiple sclerosis	EUR	MYNN	-5	4.6e-07	-5	1	-5	4.6e-07
Multiple sclerosis	EUR	ZFP36L1	-5	5e-07	-5	1	-5	5e-07
Multiple sclerosis	EUR	SLC35E1	5	5.3e-07	5	1	5	5.3e-07
Multiple sclerosis	EUR	ZNF746	5	6.3e-07	5	1	5	6.3e-07
Multiple sclerosis	EUR	ZNF774	-4.9	1.1e-06	-4.9	1	-4.9	1.1e-06
Multiple sclerosis	EUR	ALDH1L1	-4.7	2.2e-06	-4.7	1	-4.7	2.2e-06
Multiple sclerosis	EUR	SLC12A5	-4.7	2.4e-06	-4.7	1	-4.7	2.4e-06
Multiple sclerosis	EUR	MXD3	-4.7	2.8e-06	-4.7	1	-4.7	2.8e-06
Multiple sclerosis	EUR	KEAP1	-4.6	3.7e-06	-2.9	1.1	-2.6	0.0087
Multiple sclerosis	EUR	ZBTB22	-4.6	4.2e-06	7.3	2.2	3.2	0.0012
Multiple sclerosis	EUR	SANBR	4.6	5e-06	4.6	1	4.6	5e-06
Multiple sclerosis	EUR	ACP2	-4.6	5.3e-06	-4.6	1	-4.6	5.3e-06
Multiple sclerosis	EUR	TAPBP	-4.6	5.3e-06	-10.3	2	-5.1	4.1e-07
Alzheimer's disease	EUR	TOMM40	-45.6	0	-45.6	1	-45.6	0
Alzheimer's disease	EUR	CLU	11	7.8e-28	11	1	11	7.8e-28
Alzheimer's disease	EUR	PICALM	8.1	5.1e-16	8.1	1	8.1	5.1e-16
Alzheimer's disease	EUR	PILRA	7.6	2.1e-14	7.6	1	7.6	2.1e-14
Alzheimer's disease	EUR	BIN1	-6.5	8.7e-11	-6.5	1	-6.5	8.7e-11
Alzheimer's disease	EUR	FERMT2	-6.5	8.9e-11	-6.5	1	-6.5	8.9e-11
Alzheimer's disease	EUR	CD2AP	6.5	9.5e-11	6.5	1	6.5	9.5e-11
Alzheimer's disease	EUR	ZNF229	5.6	1.7e-08	5.6	1	5.6	1.7e-08
Alzheimer's disease	EUR	FAM180B	-5.3	1.1e-07	-5.3	1	-5.3	1.1e-07
Alzheimer's disease	EUR	CCDC6	-5.2	1.8e-07	-5.2	1	-5.2	1.8e-07
Alzheimer's disease	EUR	GRN	-4.8	1.3e-06	-4.8	1	-4.8	1.3e-06
Alzheimer's disease	EUR	CLPTM1	-4.8	1.5e-06	-4.8	1	-4.8	1.5e-06
Alzheimer's disease	EUR	ACE	4.6	3.9e-06	4.6	1	4.6	3.9e-06
Amyotrophic lateral sclerosis_ASN	EUR	SCFD1	7.9	4e-15	7.9	1	7.9	4e-15
Amyotrophic lateral sclerosis_ASN	EUR	MER61_12q14.2	-6.4	1.5e-10	-6.4	1	-6.4	1.5e-10
Amyotrophic lateral sclerosis_ASN	EUR	SLC9A8	5.4	5.2e-08	5.4	1	5.4	5.2e-08
Amyotrophic lateral sclerosis_ASN	EUR	C9orf72	5.4	6.8e-08	5.4	1	5.4	6.8e-08
Amyotrophic lateral sclerosis_ASN	EUR	HOMER2	5.2	2.4e-07	5.2	1	5.2	2.4e-07
Amyotrophic lateral sclerosis_ASN	EUR	MYO19	-5.1	3.3e-07	-5.1	1	-5.1	3.3e-07
Amyotrophic lateral sclerosis_ASN	EUR	ERVLB4_11q14.1	-4.9	1.1e-06	-4.9	1	-4.9	1.1e-06
Amyotrophic lateral sclerosis_ASN	EUR	NME4	-4.8	1.3e-06	-4.8	1	-4.8	1.3e-06
Amyotrophic lateral sclerosis_ASN	EUR	PRRC2A	4.7	2.3e-06	3.5	1.1	3.3	0.0011
Amyotrophic lateral sclerosis_ASN	EUR	RESP18	4.7	2.5e-06	4.7	1	4.7	2.5e-06
Amyotrophic lateral sclerosis_ASN	EUR	RNF114	4.6	3.5e-06	4.6	1	4.6	3.5e-06
Amyotrophic lateral sclerosis_ASN	EUR	NEK1	-4.6	4.8e-06	-4.6	1	-4.6	4.8e-06
Amyotrophic lateral sclerosis_ASN	EUR	ATF6B	4.5	5.4e-06	3.2	1.1	3	0.0025
Parkinson's disease	EUR	SNCA	13.9	3.8e-44	13.9	1	13.9	3.8e-44
Parkinson's disease	EUR	ERV316A3_17q21.31	9.7	2.1e-22	9.7	1	9.7	2.1e-22
Parkinson's disease	EUR	DGKQ	5.9	4.3e-09	5.9	1	5.9	4.3e-09
Parkinson's disease	EUR	GPNMB	5.9	4.5e-09	5.9	1	5.9	4.5e-09
Parkinson's disease	EUR	KNTC1	-5.8	5.2e-09	-5.8	1	-5.8	5.2e-09
Parkinson's disease	EUR	DCUN1D1	5.8	7.2e-09	5.8	1	5.8	7.2e-09
Parkinson's disease	EUR	CCDC158	-5.6	2.6e-08	-5.6	1	-5.6	2.6e-08
Parkinson's disease	EUR	SH3GL2	5.5	4.4e-08	5.5	1	5.5	4.4e-08
Parkinson's disease	EUR	MED12L	5.1	4.1e-07	5.1	1	5.1	4.1e-07
Parkinson's disease	EUR	SCAF11	4.9	9.2e-07	4.9	1	4.9	9.2e-07
Parkinson's disease	EUR	DYRK1A	4.9	1.1e-06	4.9	1	4.9	1.1e-06
Parkinson's disease	EUR	HERVP71A_6p22.1	-4.5	5.6e-06	-4.5	1	-4.5	5.6e-06
Parkinson's disease	AFR	ASH1L	-5.1	2.9e-07	-5.1	1	-5.1	2.9e-07
