# Supplementary material for: Ancient viral DNA in the human genome linked to neurodegenerative diseases
Source: Brain Behav Immun. 2025 Jan;123:765–70. doi: 10.1016/j.bbi.2024.10.020 (PMC11870845; doi:10.1016/j.bbi.2024.10.020)
Supplement: Supplementary Data 3 [file mmc3.xlsx]

## Sheet: Supplemental Table 3
Supplemental Table 3. Fine-mapping analysis performed within the FOCUS pipeline further support specific HERV expression features as likely to explain GWAS signals at their locations. The table shows only expression features with a posterior inclusion probability (PIP) greater than 0.5 (i.e., more likely to explain GWAS signal). HERVs are highlighted in red.
TRAIT	Population	ID genetic feature	block	chrom	tx_start	tx_stop	block_genes	inference_pop1	cv.R2_pop1	cv.R2.pval_pop1	ldregion_pop1	twas_z_pop1	pips_pop1	in_cred_set_pop1
Alzheimer's disease	EUR	ZCWPW1	7:98715474-7:100196651	7	99998449	100026615	66	lasso	0.0828672	2.00046e-12	7:98724140-7:100183930	-0.658	0.513	1
Alzheimer's disease	EUR	SPNS3	17:4696261-17:5741334	17	4337235	4391503	62	blup	0.0510861	3.5345e-08	17:4696873-17:5739151	4.59	0.591	1
Alzheimer's disease	EUR	ABCA7	19:610729-19:2098396	19	1039996	1065571	98	bslmm	0.140893	1.69519e-20	19:614967-19:2098015	-3.91	0.638	1
Alzheimer's disease	EUR	HARLEQUIN_6p21.33	6:31571218-6:32682664	6	31149643	31154546	92	bslmm	0.334897	7.34268e-52	6:31572481-6:32682664	-4.57	0.643	1
Alzheimer's disease	EUR	SCIMP	17:4696261-17:5741334	17	5112215	5138155	62	lasso	0.0750089	2.29497e-11	17:4696873-17:5739151	3.32	0.665	1
Alzheimer's disease	EUR	CXCL16	17:4696261-17:5741334	17	4636828	4643223	62	enet	0.497299	4.76546e-86	17:4696873-17:5739151	-5.43	0.737	1
Alzheimer's disease	EUR	HSPA1B	6:31571218-6:32682664	6	31795515	31798031	92	bslmm	0.0188892	0.000629409	6:31572481-6:32682664	0.543	0.822	1
Alzheimer's disease	EUR	ACE	17:61545589-17:63148128	17	61554422	61575741	38	enet	0.0521919	2.52377e-08	17:61547562-17:63138683	4.47	0.859	1
Alzheimer's disease	EUR	FBLN5	14:91296860-14:93132299	14	92335755	92414331	30	blup	0.017632	0.000926418	14:91297823-14:93131006	4.21	0.963	1
Alzheimer's disease	EUR	PTK2B	8:26682525-8:28162392	8	27168999	27316908	34	lasso	0.134821	1.24851e-19	8:26683792-8:28158765	2.54	0.989	1
Alzheimer's disease	EUR	RTF2	20:54055266-20:56447959	20	55043641	55094505	19	enet	0.0476171	1.01557e-07	20:54059393-20:56446551	4.41	0.992	1
Alzheimer's disease	EUR	FERMT2	14:51493572-14:53474383	14	53323986	53419153	39	bslmm	0.200863	2.18575e-29	14:51493961-14:53473864	-6.3	0.998	1
Alzheimer's disease	EUR	HSD17B8	6:31571218-6:32682664	6	33172432	33174608	92	bslmm	0.0321098	1.12227e-05	6:31572481-6:32682664	-4.89	0.998	1
Alzheimer's disease	EUR	GEMIN7	19:44744108-19:46102697	19	45582453	45594776	73	bslmm	0.0288428	3.02449e-05	19:44747382-19:46101492	3.73	0.999	1
Alzheimer's disease	EUR	BIN1	2:127373764-2:128034347	2	127805603	127864864	21	enet	0.322311	1.43832e-49	2:127375074-2:128033327	-5.74	1	1
Alzheimer's disease	EUR	CD2AP	6:47311898-6:48391125	6	47445525	47594999	15	enet	0.0414397	6.62845e-07	6:47312408-6:48386813	7.3	1	1
Alzheimer's disease	EUR	CLU	8:26682525-8:28162392	8	27454434	27472217	34	lasso	0.452394	1.32269e-75	8:26683792-8:28158765	10.6	1	1
Alzheimer's disease	EUR	EML2	19:44744108-19:46102697	19	46110252	46148860	73	bslmm	0.255117	5.29971e-38	19:44747382-19:46101492	-5.48	1	1
Alzheimer's disease	EUR	PICALM	11:84381272-11:86619301	11	85668218	85780924	36	lasso	0.109874	3.99865e-16	11:84381474-11:86618929	7.9	1	1
Alzheimer's disease	EUR	PILRA	7:98715474-7:100196651	7	99965153	99997719	66	lasso	0.138641	3.56047e-20	7:98724140-7:100183930	7.43	1	1
Alzheimer's disease	EUR	TOMM40	19:44744108-19:46102697	19	45393826	45406946	73	enet	0.114441	9.2663e-17	19:44747382-19:46101492	-29.9	1	1
Amyotrophic lateral sclerosis_ASN	EUR	RNF114	20:47199980-20:49239658	20	48552873	48570422	37	enet	0.31138	1.30134e-47	20:47205785-20:49238427	4.05	0.586	1
Amyotrophic lateral sclerosis_ASN	EUR	GPX3	5:148662624-5:150561298	5	150400152	150408549	47	enet	0.0349906	4.68519e-06	5:148666133-5:150560057	-3.57	0.721	1
Amyotrophic lateral sclerosis_ASN	EUR	HSD17B8	6:31571218-6:32682664	6	33172432	33174608	92	bslmm	0.0321098	1.12227e-05	6:31572481-6:32682664	-4.22	0.753	1
Amyotrophic lateral sclerosis_ASN	EUR	TCOF1	5:148662624-5:150561298	5	149737192	149779871	47	lasso	0.211128	5.67634e-31	5:148666133-5:150560057	3.73	0.808	1
Amyotrophic lateral sclerosis_ASN	EUR	BAG6	6:31571218-6:32682664	6	31606805	31620482	92	enet	0.0563589	7.08023e-09	6:31572481-6:32682664	4.83	0.905	1
Amyotrophic lateral sclerosis_ASN	EUR	C9orf72	9:26111757-9:28224283	9	27535638	27573864	27	enet	0.163607	8.58401e-24	9:26112748-9:28223982	5.24	1	1
Amyotrophic lateral sclerosis_ASN	EUR	MER61_12q14.2	12:64032461-12:65559695	12	64741408	64746605	40	blup	0.0122479	0.00492823	12:64032461-12:65559282	-6.4	1	1
Amyotrophic lateral sclerosis_ASN	EUR	SCFD1	14:29972145-14:32383265	14	31091497	31206900	51	enet	0.0837277	1.52993e-12	14:29977571-14:32377760	7.76	1	1
Amyotrophic lateral sclerosis_ASN	EUR	SLC9A8	20:47199980-20:49239658	20	48429250	48508779	37	bslmm	0.0624812	1.08766e-09	20:47205785-20:49238427	5.68	1	1
Multiple sclerosis	EUR	CLEC2D	12:9031395-12:10481534	12	9817565	9852149	62	bslmm	0.152293	3.85129e-22	12:9033872-12:10480872	-3.69	0.525	1
Multiple sclerosis	EUR	IP6K3	6:33236497-6:35455756	6	33689439	33714682	77	lasso	0.325912	3.20894e-50	6:33238404-6:35452346	3.37	0.527	1
Multiple sclerosis	EUR	ZSCAN9	6:26791233-6:28017819	6	28192664	28201265	59	enet	0.253174	1.10466e-37	6:26798784-6:28017250	-3.84	0.567	1
Multiple sclerosis	EUR	PPP3R1	2:68010176-2:69139564	2	68405989	68483369	24	bslmm	0.46855	2.92366e-79	2:68010701-2:69132740	3.3	0.577	1
Multiple sclerosis	EUR	ZNF746	7:147815318-7:149840658	7	149169787	149194908	47	blup	0.0224589	0.000211062	7:147839308-7:149763766	3.46	0.585	1
Multiple sclerosis	EUR	ADA	20:42680176-20:44839056	20	43213537	43280893	49	lasso	0.0932745	7.70198e-14	20:42681088-20:44831696	-3.64	0.63	1
Multiple sclerosis	EUR	TMEM87B	2:110572432-2:113921856	2	112812846	112876895	101	lasso	0.0346989	5.11838e-06	2:110872851-2:113919071	-3.83	0.631	1
Multiple sclerosis	EUR	SMARCA4	19:9238393-19:11284028	19	11071608	11190102	105	enet	0.399372	2.55104e-64	19:9248934-19:11284028	4.38	0.641	1
Multiple sclerosis	EUR	PDE4A	19:9238393-19:11284028	19	10527449	10580306	105	lasso	0.281936	1.72208e-42	19:9248934-19:11284028	-4.92	0.664	1
Multiple sclerosis	EUR	TEAD2	19:49282227-19:51532567	19	49843852	49865714	161	bslmm	0.0236235	0.000147947	19:49285757-19:51531771	-3.99	0.732	1
Multiple sclerosis	EUR	P3H4	17:39899810-17:41772087	17	39958199	39968856	130	bslmm	0.0667829	2.90304e-10	17:39920257-17:41771591	-4.33	0.757	1
Multiple sclerosis	EUR	SLC35E1	19:16374416-19:18409862	19	16660642	16683226	105	lasso	0.111449	2.41695e-16	19:16398314-19:18409087	4.87	0.778	1
Multiple sclerosis	EUR	GRB10	7:49212278-7:51675322	7	50657760	50861159	27	bslmm	0.0129044	0.00401235	7:49213201-7:51674358	-3.8	0.894	1
Multiple sclerosis	EUR	OGFOD2	12:122007651-12:124977980	12	123459127	123464590	103	lasso	0.0740457	3.09167e-11	12:122019849-12:124970914	5.49	0.894	1
Multiple sclerosis	EUR	APLF	2:68010176-2:69139564	2	68694704	68882994	24	enet	0.206973	2.5017e-30	2:68010701-2:69132740	-3.82	0.928	1
Multiple sclerosis	EUR	NKAPL	6:28017819-6:28917608	6	28227075	28228736	46	lasso	0.140575	1.883e-20	6:28018469-6:28916972	-2	0.929	1
Multiple sclerosis	EUR	ODF3B	22:49824534-22:51243298	22	50968139	50970935	62	lasso	0.0502949	4.49723e-08	22:49826381-22:51186276	5.47	0.932	1
Multiple sclerosis	EUR	MER61_6q22.33	6:127540461-6:129861031	6	127920473	127923321	26	enet	0.074336	2.82623e-11	6:127545428-6:129858150	4.04	0.947	1
Multiple sclerosis	EUR	IL7	8:79132861-8:81956395	8	79587978	79717758	65	bslmm	0.0833794	1.70538e-12	8:79132861-8:81956197	-4.49	0.98	1
Multiple sclerosis	EUR	HCLS1	3:120523055-3:121974097	3	121350246	121379774	24	enet	0.322914	1.11934e-49	3:120524205-3:121972635	2.77	0.981	1
Multiple sclerosis	EUR	TAP1	6:33236497-6:35455756	6	32812986	32821593	77	bslmm	0.170693	7.73408e-25	6:33238404-6:35452346	6.72	0.982	1
Multiple sclerosis	EUR	WDR46	6:32682664-6:33236497	6	33246885	33257024	35	bslmm	0.296788	4.77595e-45	6:32682664-6:33235755	-7.3	0.984	1
Multiple sclerosis	EUR	ERVLE_3q13.33d	3:120523055-3:121974097	3	121694687	121695488	24	lasso	0.0934525	7.28267e-14	3:120524205-3:121972635	3.38	0.99	1
Multiple sclerosis	EUR	TBX6	16:29036613-16:31382943	16	30097114	30103245	170	lasso	0.0281061	3.78286e-05	16:29039112-16:31380464	5.34	0.99	1
Multiple sclerosis	EUR	HUERSP2_6p21.32	6:31571218-6:32682664	6	32342090	32344227	92	bslmm	0.0753235	2.08206e-11	6:31572481-6:32682664	13.9	0.992	1
Multiple sclerosis	EUR	HUERSP3_6p21.32	6:31571218-6:32682664	6	33085516	33092780	92	bslmm	0.648596	1.00539e-129	6:31572481-6:32682664	-21.7	0.992	1
Multiple sclerosis	EUR	ZFP36L1	14:67992317-14:71131957	14	69254377	69262970	69	enet	0.329161	8.23499e-51	14:67994245-14:71130306	-4.98	0.997	1
Multiple sclerosis	EUR	CAVIN1	17:39899810-17:41772087	17	40554467	40575274	130	lasso	0.0398849	1.06227e-06	17:39920257-17:41771591	-6.15	0.998	1
Multiple sclerosis	EUR	NFE2L1	17:43056905-17:45876022	17	46125691	46138907	138	enet	0.521438	4.71462e-92	17:43057585-17:45876022	-5.89	0.999	1
Multiple sclerosis	EUR	SLC12A5	20:42680176-20:44839056	20	44650329	44688789	49	enet	0.282	1.67956e-42	20:42681088-20:44831696	-5.09	0.999	1
Multiple sclerosis	EUR	TUBD1	17:57487512-17:59312755	17	57936840	57970306	69	lasso	0.323184	1.00032e-49	17:57487538-17:59304833	-5.72	0.999	1
Multiple sclerosis	EUR	BACH2	6:89973052-6:91843196	6	90636247	91006562	14	lasso	0.152462	3.64057e-22	6:89973052-6:91842108	5.34	1	1
Multiple sclerosis	EUR	BRD2	6:31571218-6:32682664	6	32936371	32949282	92	enet	0.0762139	1.58031e-11	6:31572481-6:32682664	23.1	1	1
Multiple sclerosis	EUR	CLEC16A	16:10426032-16:11520161	16	11038396	11276043	45	lasso	0.226296	2.3677e-33	16:10428747-16:11519750	-9.8	1	1
Multiple sclerosis	EUR	CYP24A1	20:52472549-20:54055266	20	52769985	52790525	24	bslmm	0.41524	1.37033e-67	20:52493691-20:54047981	6.27	1	1
Multiple sclerosis	EUR	DDX39B	6:30798168-6:31571218	6	31497996	31510225	61	enet	0.182884	1.17426e-26	6:30798697-6:31569901	-23.1	1	1
Multiple sclerosis	EUR	ERV316A3_6p22.1l	6:29737971-6:30798168	6	29860088	29861334	85	lasso	0.323285	9.59464e-50	6:29738287-6:30797991	-10.1	1	1
Multiple sclerosis	EUR	ERV316A3_6p22.1m	6:29737971-6:30798168	6	29880526	29885993	85	bslmm	0.48636	2.02054e-83	6:29738287-6:30797991	1.1	1	1
Multiple sclerosis	EUR	ERV316A3_6p22.1n	6:28917608-6:29737971	6	29914697	29918189	58	lasso	0.458642	5.25457e-77	6:28918380-6:29737677	0.784	1	1
Multiple sclerosis	EUR	ERVLE_1p36.32a	1:1892607-1:3582736	1	2569210	2569940	47	blup	0.0185397	0.000700746	1:2018862-1:3577321	-7.36	1	1
Multiple sclerosis	EUR	HERVP71A_6p22.1	6:28917608-6:29737971	6	29930266	29938143	58	enet	0.281577	1.98234e-42	6:28918380-6:29737677	-9.28	1	1
Multiple sclerosis	EUR	HML3_6p22.1	6:28917608-6:29737971	6	29843427	29849606	58	lasso	0.645556	1.12962e-128	6:28918380-6:29737677	13.3	1	1
Multiple sclerosis	EUR	HSD17B8	6:32682664-6:33236497	6	33172432	33174608	35	bslmm	0.0321098	1.12227e-05	6:32682664-6:33235755	-14.5	1	1
Multiple sclerosis	EUR	HSPA1A	6:30798168-6:31571218	6	31783320	31785723	61	enet	0.249213	4.91006e-37	6:30798697-6:31569901	-19.8	1	1
Multiple sclerosis	EUR	MPV17L2	19:16374416-19:18409862	19	18304028	18307758	105	bslmm	0.44975	5.12171e-75	19:16398314-19:18409087	6.47	1	1
Multiple sclerosis	EUR	RMI2	16:10426032-16:11520161	16	11343476	11475519	45	enet	0.453006	9.65887e-76	16:10428747-16:11519750	-6.03	1	1
Multiple sclerosis	EUR	RXRB	6:32682664-6:33236497	6	33161365	33168442	35	lasso	0.0918424	1.20793e-13	6:32682664-6:33235755	-3.81	1	1
Multiple sclerosis	EUR	SKIV2L	6:30798168-6:31571218	6	31926893	31937595	61	bslmm	0.110496	3.27847e-16	6:30798697-6:31569901	22.5	1	1
Multiple sclerosis	EUR	TOP3B	22:19912358-22:22357325	22	22311397	22337210	150	enet	0.122144	7.74436e-18	22:19913093-22:22341992	5.94	1	1
Multiple sclerosis	EUR	ZSCAN16	6:28017819-6:28917608	6	28075467	28097860	46	blup	0.029021	2.86521e-05	6:28018469-6:28916972	-1.53	1	1
Multiple sclerosis	EUR	ZSCAN23	6:28017819-6:28917608	6	28399707	28411279	46	lasso	0.0733136	3.87699e-11	6:28018469-6:28916972	5.39	1	1
Parkinson's disease	EUR	NDUFAF2	5:58524622-5:60935907	5	60241004	60450358	24	enet	0.535697	9.61065e-96	5:58525496-5:60933255	3.17	0.603	1
Parkinson's disease	EUR	NUP42	7:22507629-7:23471442	7	23221460	23240630	27	lasso	0.0875704	4.60811e-13	7:22508611-7:23464856	5.63	0.613	1
Parkinson's disease	EUR	NUP54	4:74592390-4:77130707	4	77028715	77069638	56	bslmm	0.313638	5.16162e-48	4:74594043-4:77130320	-3.62	0.655	1
Parkinson's disease	EUR	LRRC37A2	17:43056905-17:45876022	17	44588874	44634276	138	enet	0.522797	2.11994e-92	17:43057585-17:45876022	-9.92	0.905	1
Parkinson's disease	EUR	MMRN1	4:90231564-4:91560677	4	90800683	90875780	6	blup	0.0447819	2.40347e-07	4:90234948-4:91557765	1.54	0.905	1
Parkinson's disease	EUR	CCDC158	4:77130707-4:79093979	4	77234150	77343021	30	enet	0.405064	1.75311e-65	4:77131294-4:79088048	-5.38	0.948	1
Parkinson's disease	EUR	CCDC144A	17:15019097-17:16412342	17	16592851	16681195	55	enet	0.148752	1.25424e-21	17:15020965-17:16411387	-4.32	0.967	1
Parkinson's disease	EUR	DCUN1D1	3:181511166-3:183769683	3	182655862	182703741	40	bslmm	0.326563	2.44462e-50	3:181515948-3:183768924	5.49	1	1
Parkinson's disease	EUR	DGKQ	4:694715-4:1478711	4	952675	980683	31	enet	0.198823	4.49142e-29	4:700032-4:1397611	5.83	1	1
Parkinson's disease	EUR	GPRIN3	4:90231564-4:91560677	4	90157534	90228951	6	enet	0.0924414	1.00075e-13	4:90234948-4:91557765	-12.6	1	1
Parkinson's disease	EUR	KNTC1	12:122007651-12:124977980	12	123011793	123110943	103	bslmm	0.04311	3.99287e-07	12:122019849-12:124970914	-5.74	1	1
Parkinson's disease	EUR	SH3GL2	9:16659655-9:18661051	9	17579064	17797122	15	bslmm	0.0625942	1.05061e-09	9:16660767-9:18660695	5.4	1	1
Parkinson's disease	EUR	SNCA	4:90231564-4:91560677	4	90621496	90759466	6	lasso	0.0316981	1.27155e-05	4:90234948-4:91557765	13.7	1	1
Parkinson's disease	AFR	ASH1L	1:154694347-1:156827596	1	155305059	155532953	117	lasso	0.54053	2.01427e-40	1:154698817-1:156813650	-4.94	0.991	1
